# Supplementary material for: Mechanism of lesion verification by the human XPD helicase in nucleotide excision repair
Source: Nucleic Acids Res. 2022 Jun 17;50(12):6837–53. doi: 10.1093/nar/gkac496 (PMC9262607; doi:10.1093/nar/gkac496)
Supplement: gkac496_Supplemental_Files [file gkac496_supplemental_files.zip]

Archive with 6 entries (6 files):
- MovieS1.mp4
- MovieS2.mp4
- MovieS3.mp4
- MovieS4.mp4
- MovieS5.mp4
- SI-NAR-galley.pdf
